# Supplementary material for: The Impacts of Burn Severity and Frequency on Erosion in Western Arnhem Land, Australia
Source: Sensors (Basel). 2024 Apr 3;24(7):2282. doi: 10.3390/s24072282 (PMC11014083; doi:10.3390/s24072282)
Supplement: Supplementary file 1 [file sensors-24-02282-s001.zip]

Archive with 1 entries (1 files):
- sensors-2921201-supplementary.pdf
